# Supplementary material for: Vaccinium virgatum Aiton Leaves Extract Suppressed Lipid Accumulation and Uric Acid Production in 3T3-L1 Adipocytes
Source: Plants (Basel). 2021 Nov 30;10(12):2638. doi: 10.3390/plants10122638 (PMC8705443; doi:10.3390/plants10122638)
Supplement: Supplementary file 1 [file plants-10-02638-s001.zip]

Archive with 1 entries (1 files):
- plants-1462224-supplementary.pdf
